# Supplementary material for: Pressure-Enhanced Photocurrent in One-Dimensional SbSI via Lone-Pair Electron Reconfiguration
Source: Materials (Basel). 2022 May 27;15(11):3845. doi: 10.3390/ma15113845 (PMC9182005; doi:10.3390/ma15113845)
Supplement: Supplementary file 1 [file materials-15-03845-s001.zip]

Archive with 1 entries (1 files):
- materials-1701786-supplementary.pdf
